# Supplementary material for: Highly Transparent Phase Change Smart Windows Enabled by Refractive-Index-Matched n-Octadecane@SiO2 Microcapsule Composites
Source: Nanomaterials (Basel). 2026 May 22;16(11):648. doi: 10.3390/nano16110648 (PMC13257580; doi:10.3390/nano16110648)
Supplement: Supplementary file 1 [file nanomaterials-16-00648-s001.zip]

Archive with 1 entries (1 files):
- nanomaterials-4313366-supplementary.pdf
